# Supplementary material for: 4 pedicle screw mono-segment versus 6 pedicle screw short-segment fixation in the treatment of thoracolumbar endplate fractures: finite element analysis and clinical follow-up
Source: Front Bioeng Biotechnol. 2025 Dec 9;13:1680765. doi: 10.3389/fbioe.2025.1680765 (PMC12722453; doi:10.3389/fbioe.2025.1680765)
Supplement: Supplementary file 1 [file Table2.xlsx]

## Sheet: Material
		Table 1. Material Parameters of This Study
		Component	Elastic modulus（Mpa）	Poisson's ratio	Cross section（mm²）	Element type
		Cortical bone	12000	0.3		Solid187
		Spongy bone	100	0.3		Solid187
		End plate	1000	0.4		Solid186
		Posterior structure	3500	0.25		Solid187
		Zygapophyseal joint	10	0.4		Solid186
		Nucleus pulposus	0.2	0.49		Solid186
		Annulus fibrosus	4.2	0.45		Solid186
		Anterior longitudinal ligament	20	0.3	63.7	Link180
		Posterior longitudinal ligament	20	0.3	20	Link180
		Intertransverse ligament	58.7	0.3	3.6	Link180
		Ligamentum flavum	19.5	0.3	40	Link180
		Interspinal ligament	11.6	0.3	40	Link180
		Supraspinous ligament	15	0.3	30	Link180
		Capsular ligament of the joint	32.9	0.3	60	Link180
		Pedicle screws and rods	110000	0.3		Solid187

## Sheet: Validation
	Table 2. Validation of Model Effectiveness
	States of motion	ROM of T11-L2（°）
		Present study	Yunshan Su's study	Pflugmacher‘s study	Changqing Li’s study
	Flexion	5.28	5.9	5.3±1.0	4.6±0.6
	Extension	4.92	4.6	5.7±1.0	4.5±1.1
	Left axial rotation	2.43	2.6	2.1±0.5	3.2±0.8
	Right axial rotation	2.36	2.1	2.1±0.5	3.2±0.6
	Left lateral bending	4.52	4.5	4.3±0.6	4.6±0.7
	Right lateral bending	4.68	5.3	4.3±0.6	4.8±0.5

## Sheet: ROM
	Table 3. ROM of All Segments
	Model type	ROM of T11-L2（°）
		Flexion	Extension	Left lateral bending	Right lateral bending	Left axial rotation	Right axial rotation
	Normal model	11.975	9.824	5.185	5.207	7.864	7.903
	US	7.451	1.835	1.215	1.268	1.066	1.073
	UM	8.924	3.726	1.457	1.594	1.249	1.326
	LS	7.888	4.026	1.268	1.59	1.086	1.126
	LM	9.699	4.788	1.477	1.869	1.322	1.313

## Sheet: disc stress
	States of motion	stress of disc（Mpa）
		upper disc of US	upper disc of UM	lower disc of US	lower disc of UM	upper disc of LS	upper disc of LM	lower disc of LS	lower disc of LM
	Flexion	6.5509	6.5053	7.4369	4.8107	11.567	9.873	7.8594	6.2075
	Extension	8.0232	7.7362	7.453	6.004	7.8226	7.208	7.2946	7.2316
	Left lateral bending	22.102	21.371	13.148	8.0548	16.218	13.598	14.195	13.987
	Right lateral bending	20.248	20.052	16.367	8.308	15.1	13.297	19.668	19.576
	Left axial rotation	19.904	17.431	14.865	13.162	17.005	15.138	13.419	13.177
	Right axial rotation	18.692	16.579	15.256	13.398	16.873	14.995	13.278	12.885
	average value	15.92	14.9458	12.421	8.95625	14.0976	12.3515	12.619	12.1774

## Sheet: Facet Joints stress
		location	Facet Joints stress
			US	UM	LS	LM		average value 1:
	Flexion	upper left	0.68645	0.44176	0.33853	0.23024			US upper	US lower	UM upper	UM lower	LS upper	LS lower	LM upper	LM lower
		upper right	0.97064	0.55515	0.042059	0.26578		Flexion	0.828545	0.34274	0.498455	0.33017	0.190295	0.17103	0.15065	0.15065
		lower left	0.34182	0.32899	0.18519	0.15395		Extension	1.02321	1.14754	0.63231	0.70927	0.22378	0.832235	0.19384	0.67866
		lower right	0.34366	0.33135	0.15687	0.14735		Left lateral bending	1.44164	0.76083	0.932441	0.637277	0.574083	1.02268	0.607835	0.65163
	Extension	upper left	0.92092	0.6111	0.14397	0.14361		Right lateral bending	1.60176	0.809413	0.971616	0.71656	0.557069	0.912035	0.566335	0.779504
		upper right	1.1255	0.65352	0.30359	0.24407		Left axial rotation	1.46316	1.31648	1.37724	1.0911	1.16355	1.56113	0.986737	1.12904
		lower left	1.4136	1.0578	0.71385	0.60434		Right axial rotation	1.38682	1.17102	1.2112	1.12067	0.992281	1.36663	0.861242	1.28728
		lower right	0.881485	0.36074	0.95062	0.75298
	Left lateral bending	upper left	2.8722	1.8538	1.147	1.1082
		upper right	0.011082	0.011081	0.0011661	0.10747		average value 2:	1.29086	0.924671	0.93721	0.767507	0.616844	0.977623	0.561107	0.779461
		lower left	1.4479	1.2195	1.3848	1.1391
		lower right	0.073761	0.055054	0.66056	0.16416
	Right lateral bending	upper left	0.013615	0.012132	0.0019372	0.10377
		upper right	3.1899	1.9311	1.1122	1.0289
		lower left	0.0029262	0.00252	0.11057	0.072007
		lower right	1.6159	1.4306	1.7135	1.487
	Left axial rotation	upper left	2.9246	2.7528	2.3114	1.9717
		upper right	0.001718	0.001672	0.015708	0.0017741
		lower left	2.6229	2.1789	3.119	2.2551
		lower right	0.010064	0.0033026	0.0032514	0.0029893
	Right axial rotation	upper left	0.0071417	0.0063073	0.00066205	0.0008945
		upper right	2.7665	2.4161	1.9839	1.72159
		lower left	0.0084332	0.00043047	0.00046121	0.0004576
		lower right	2.3336	2.2409	2.7328	2.5741

## Sheet: Displacement
	Maximum Displacement（mm）	US	UM	LS	LM
	Flexion	-9.9849	-11.027	-7.5681	-8.7547
	Extension	-2.8367	-5.2148	-4.3482	-4.991
	Left lateral bending	-1.8748	-2.0102	-1.6546	-1.9089
	Right lateral bending	-1.8651	-2.0596	-1.7849	-1.9098
	Left axial rotation	-1.7388	-1.774	-1.7411	-1.8489
	Right axial rotation	-1.7367	-1.785	-1.7304	-1.8325
	average value:	-3.3395	-3.97843	-3.13788	-3.54097

## Sheet: screw-rod stress
									average value
	rod stress MPa	Flexion	Extension	Left lateral bending	Right lateral bending	Left axial rotation	Right axial rotation		rod
	US	416.22	143.8	157.96	145	165.19	148.77		196.157
	UM	446.18	243.71	184.37	191.66	178.7	155.41		233.338
	LS	329.03	233.07	144.56	140.88	163.68	147.63		193.142
	LM	347.47	241.15	193.95	198.5	177.87	160.22		219.86
	screw stress MPa	Flexion	Extension	Left lateral bending	Right lateral bending	Left axial rotation	Right axial rotation		screw
	US	386.61	138.07	155.48	145	123.84	107.93		176.155
	UM	397.6	226.87	182.6	168.25	145.96	136.32		209.6
	LS	302.63	177.83	101.15	111.62	121.3	108.85		153.897
	LM	305.59	221.19	162.6	134.1	143.66	145.48		185.437
	stress of the screw	Flexion	Extension	Left lateral bending	Right lateral bending	Left axial rotation	Right axial rotation		4 screw
	upper screw of UM	397.6	226.87	182.6	168.25	145.96	136.32		209.6
	lower screw of UM	344.35	214.28	109.6	107.74	133.68	131.09		173.457
	upper screw of LM	270.36	193.44	113.79	108.08	115.22	122.88		153.962
	lower screw of LM	305.59	221.19	162.6	147.16	143.66	145.48		187.613
	stress of the screw	Flexion	Extension	Left lateral bending	Right lateral bending	Left axial rotation	Right axial rotation		6 screw
	upper screw of US	386.61	138.07	155.48	145	105.48	101.27		171.985
	middle screw of US	283.82	92.73	85.74	97.85	123.84	107.93		131.985
	lower screw of US	83.76	54.21	50.97	51.49	48.15	41.03		54.935
	upper screw of LS	60.18	56.92	65.12	54.08	45.9	57.28		56.58
	middle screw of LS	239.96	158.72	96.34	92.02	117.45	108.32		135.468
	lower screw of LS	302.63	177.83	101.15	111.62	121.3	108.85		153.897

## Sheet: T12 stress
	Vertebra T12 stress(Mpa)	US	UM	LS	LM
	Flexion	43.066	72.175	32.615	49.668
	Extension	22.921	30.785	15.791	18.99
	Left lateral bending	16.978	38.189	12.2	24.489
	Right lateral bending	17.199	37.831	11.106	28.743
	Left axial rotation	18.908	28.172	14.237	22.965
	Right axial rotation	20.563	30.708	17.852	27.116

## Sheet: ROM of T12 and fixed segment
		ROM of T12°						ROM of fixed segment°	US	UM	LS	LM
		US	UM	LS	LM			Flexion	5.778	6.608	4.825	5.016
	Flexion	4.476	5.479	3.714	4.038			Extension	1.584	2.995	2.416	2.823
	Extension	1.203	2.387	1.823	2.203			Left lateral bending	1.071	1.161	1.019	1.183
	Left lateral bending	0.855	1.007	0.778	0.9417			Right lateral bending	1.072	1.254	1.024	1.183
	Right lateral bending	0.838	1.069	0.778	0.949			Left axial rotation	1.064	1.235	1.042	1.202
	Left axial rotation	0.826	0.995	0.789	0.942			Right axial rotation	1.122	1.321	1.049	1.206
	Right axial rotation	0.863	1.062	0.803	0.956
								average value	1.9485	2.429	1.89583	2.10217
	average value	1.51017	1.99983	1.4475	1.67162
	Ratio(ROM of T12°/ ROM of fixed segment°)	US	UM	LS	LM
	Flexion	0.774663	0.829146	0.769741	0.805024
	Extension	0.75947	0.796995	0.754553	0.780375
	Left lateral bending	0.798319	0.867356	0.763494	0.796027
	Right lateral bending	0.781716	0.852472	0.759766	0.802198
	Left axial rotation	0.776316	0.805668	0.757198	0.783694
	Right axial rotation	0.769162	0.803936	0.765491	0.792703
	average value	0.776608	0.825929	0.761707	0.793337
